# Supplementary material for: A Glimpse into Genetic Diversity and Symbiont Interaction Patterns in Lichen Communities from Areas with Different Disturbance Histories in Białowieża Forest, Poland
Source: Microorganisms. 2019 Sep 9;7(9):335. doi: 10.3390/microorganisms7090335 (PMC6780458; doi:10.3390/microorganisms7090335)
Supplement: Supplementary file 1 [file microorganisms-07-00335-s001.zip]

Archive with 1 entries (1 files):
- SupplementaryMaterial.xlsx
