# Supplementary material for: A Glimpse into Genetic Diversity and Symbiont Interaction Patterns in Lichen Communities from Areas with Different Disturbance Histories in Białowieża Forest, Poland
Source: Microorganisms. 2019 Sep 9;7(9):335. doi: 10.3390/microorganisms7090335 (PMC6780458; doi:10.3390/microorganisms7090335)
Supplement: Supplementary file 1 [file microorganisms-07-00335-s001.zip › SupplementaryMaterial.xlsx]

## Sheet: Table S1_voucherInfo
Site	Sample number	Country	Collection date	Collected by	Fungal Haplotype	Identified as (morphological)	ITS in genbank	NCBI BLAST hit (fungal symbiont)	Final name (based on top NCBI BLAST hits)	Alga haplotype	NCBI BLAST hit (algal symbiont)	Accession number (fungal ITS)	Accession number (algal ITS)
protected	17154	Poland	2016-08-28	Martin Kukwa & Ana Lubek	F1	Lecanora carpinea	Yes	Lecanora carpinea isolate LIFU091-16 (100,90)	Lecanora carpinea	A8	Trebouxia decolorans (100,99)	MN387000	MN396904
managed	17736	Poland	2016-08-28	Martin Kukwa & Ana Lubek	F1	L. carpinea		L. carpinea isolate LIFU091-16 (99, 91)	L. carpinea	A8	Uncultured Trebouxia photobiont isolate A181 (100,99)	MN387001	MN396905
managed	17748	Poland	2016-08-28	Martin Kukwa & Ana Lubek	F1	L. carpinea		L. carpinea isolate LIFU091-16 (99, 90)	L. carpinea	A8	Uncultured Trebouxia photobiont isolate A181 (100,99)	MN387002	MN396906
managed	17822	Poland	2016-08-28	Martin Kukwa & Ana Lubek	F1	L. carpinea		L. carpinea isolate eb80 (83,95)	L. carpinea	A8	Trebouxia decolorans (100,99)	MN387003	MN396907
disturbed	17911	Poland	2016-08-28	Martin Kukwa & Ana Lubek	F1	L. carpinea		L. carpinea isolate LIFU091-16 (99, 90)	L. carpinea	A8	Trebouxia decolorans (100,99)	MN387004	MN396908
disturbed	17913	Poland	2016-08-28	Martin Kukwa & Ana Lubek	F1	L. carpinea		L. carpinea isolate LIFU091-16 (99, 90)	L. carpinea	A8	Trebouxia decolorans (100,99)	MN387005	MN396909
disturbed	17958	Poland	2016-08-28	Martin Kukwa & Ana Lubek	F1	L. carpinea		L. carpinea isolate LIFU091-16 (97, 90)	L. carpinea	A8	Trebouxia decolorans (100,100), Uncultured Trebouxia photobiont (100,99)	MN387006	MN396910
disturbed	17896	Poland	2016-08-28	Martin Kukwa & Ana Lubek	F10	L. pulicaris		Lecanora pulicaris isolate LIFU081-16 (100, 98)	Lecanora pulicaris	A20	Trebouxia sp. H3.12.24 (74,92)	MN387007	MN396911
disturbed	17926	Poland	2016-08-28	Martin Kukwa & Ana Lubek	F11	Cladonia chlorophaea	Yes	Cladonia chlorophaea isolate LIFU005-16(99, 99)	Cladonia chlorophaea	A0	Asterochloris friedlii (96,99), Asterochloris phycobiontica strain SAG 26.81 (100,97)	MN387008	MN396912
managed	17806	Poland	2016-08-28	Martin Kukwa & Ana Lubek	F12	Lecanora stanislai	Yes	Lecanora strobilina voucher LaGreca no. 2065 (66, 97), L. compallens isolate JM 6953 (66, 92)	Lecanora stanislai	A10	Trebouxia simplex voucher Johnsen L-93143 (BG) (100,99)	MN387009	MN396913
disturbed	17891	Poland	2016-08-28	Martin Kukwa & Ana Lubek	F12	L. stanislai		Lecanora stanislai (61,100), Lecanora compallens isolate JM 6953 (61, 92)	L. stanislai	A10	Trebouxia simplex voucher Johnsen L-93143 (BG) (100,99)	MN387010	MN396914
protected	17170	Poland	2016-08-28	Martin Kukwa & Ana Lubek	F13	Ramalina pollinaria	Yes	Ramalina pollinaria (99,99)	Ramalina pollinaria	A6	Trebouxia sp. TR1 LM-2014 isolate L2230p (100,99)	MN387011	MN396915
protected	17265	Poland	2016-08-28	Martin Kukwa & Ana Lubek	F13	R. pollinaria		Ramalina pollinaria (100,100)	R. pollinaria	A6	Trebouxia sp. TR1 LM-2014 isolate L2230p (100,99)	MN387012	MN396916
protected	17409	Poland	2016-08-28	Martin Kukwa & Ana Lubek	F13	R. pollinaria		Ramalina pollinaria voucher A. Aptroot 73304 (100, 100)	R. pollinaria	A6	Uncultured Trebouxia photobiont (100,99), Trebouxia sp. 6 GS-2016 voucher Crespo, Cubas, Santo, Divakar, MAF-Lich 19458 Specimen 1 (MAF) (100,95),	MN387013	MN396917
protected	17083	Poland	2016-08-28	Martin Kukwa & Ana Lubek	F14	Buellia griseovirens	Yes	Buellia griseovirens isolate NY1304 (100, 98)	Buellia griseovirens	A9	Trebouxia simplex isolate L1261 (96,100)	MN387014	MN396918
protected	17096	Poland	2016-08-28	Martin Kukwa & Ana Lubek	F14	B. griseovirens		B. griseovirens isolate NY1304 (100,98)	B. griseovirens	A10	Trebouxia simplex clone MP2413 (100,99)	MN387015	MN396919
managed	17737	Poland	2016-08-28	Martin Kukwa & Ana Lubek	F14	B. griseovirens		B. griseovirens isolate NY1304 (100,99)	B. griseovirens	A10	Trebouxia simplex voucher Johnsen L-93143 (BG) (99,99)	MN387016	MN396920
managed	17758	Poland	2016-08-28	Martin Kukwa & Ana Lubek	F14	B. griseovirens		B. griseovirens isolate NY1304 (100, 99)	B. griseovirens	A10	Trebouxia simplex voucher Johnsen L-93143 (BG) (100,93)	MN387017	MN396921
managed	17816	Poland	2016-08-28	Martin Kukwa & Ana Lubek	F14	B. griseovirens		B. griseovirens isolate NY1304 (100, 98)	B. griseovirens	A10	Trebouxia simplex voucher Johnsen L-93143 (BG) (100,99)	MN387018	MN396922
managed	17871	Poland	2016-08-28	Martin Kukwa & Ana Lubek	F14	B. griseovirens		B. griseovirens isolate NY1304 (99, 99)	B. griseovirens	A10	Trebouxia simplex voucher Johnsen L-93143 (BG) (100,100)	MN387019	MN396923
disturbed	17894	Poland	2016-08-28	Martin Kukwa & Ana Lubek	F14	B. griseovirens		B. griseovirens isolate NY1304 (100, 98)	B. griseovirens	A10	Trebouxia simplex voucher Johnsen L-93143 (BG) (99,99)	MN387020	MN396924
disturbed	17899	Poland	2016-08-28	Martin Kukwa & Ana Lubek	F14	B. griseovirens		B. griseovirens isolate NY1304 (99, 99)	B. griseovirens	A10	Trebouxia simplex voucher Johnsen L-93143 (BG) (99,99)	MN387021	MN396925
disturbed	17904	Poland	2016-08-28	Martin Kukwa & Ana Lubek	F14	B. griseovirens		B. griseovirens isolate NY1304 (100, 100)	B. griseovirens	A22	Trebouxia sp. TR1 LM-2014 isolate L1378 (100,99)	MN387022	MN396926
disturbed	17921	Poland	2016-08-28	Martin Kukwa & Ana Lubek	F14	B. griseovirens		B. griseovirens isolate NY1304 (99, 99)	B. griseovirens	A9	Trebouxia jamesii voucher 2552 (100,99)	MN387023	MN396927
disturbed	17922	Poland	2016-08-28	Martin Kukwa & Ana Lubek	F14	B. griseovirens		B. griseovirens isolate NY1304 (99, 98)	B. griseovirens	A10	Trebouxia jamesii isolate AW47 (100,98)	MN387024	MN396928
disturbed	17933	Poland	2016-08-28	Martin Kukwa & Ana Lubek	F14	B. griseovirens		B. griseovirens isolate NY1304 (98, 99)	B. griseovirens	A9	Trebouxia suecica voucher Haugan 8617 (100,100), Trebouxia suecica voucher Divakar, Dal Grande 19419 (MAF) (100,99)	MN387025	MN396929
disturbed	17951	Poland	2016-08-28	Martin Kukwa & Ana Lubek	F14	B. griseovirens		B. griseovirens isolate NY1304 (98, 99)	B. griseovirens	A10	Trebouxia simplex voucher Johnsen L-93143 (BG) (100,100), Trebouxia jamesii (100,99)	MN387026	MN396930
disturbed	17971	Poland	2016-08-28	Martin Kukwa & Ana Lubek	F14	B. griseovirens		B. griseovirens isolate NY1304 (100,98)	B. griseovirens	A9	Trebouxia jamesii voucher 2552 (99,99)	MN387027	MN396931
protected	17087	Poland	2016-08-28	Martin Kukwa & Ana Lubek	F15	Lecidella elaeochroma	Yes	Lecidella elaeochroma voucher Hur H06117 (83,99)	Lecidella elaeochroma	A6	Trebouxia sp. 6 GS-2016 voucher Crespo, Rico, Ruibal 19432 (MAF)	MN387028	MN396932
protected	17150	Poland	2016-08-28	Martin Kukwa & Ana Lubek	F15	L. elaeochroma		Lecidella elaeochroma voucher Hur H06117 (88,99)	L. elaeochroma	A6	Trebouxia sp. TR1 LM-2014 isolate L2230p (100,100)	MN387029	MN396933
protected	17173	Poland	2016-08-28	Martin Kukwa & Ana Lubek	F15	L. elaeochroma		Lecidella elaeochroma isolate AFTOL-ID 1275 (100,93)	L. elaeochroma	A6	Trebouxia sp. TR1 LM-2014 isolate L1378 (99,99)	MN387030	MN396934
managed	17783	Poland	2016-08-28	Martin Kukwa & Ana Lubek	F15	L. elaeochroma		Lecidella elaeochroma isolate AFTOL-ID 1275 (100,93)	L. elaeochroma	A6	Trebouxia sp. TR1 LM-2014 isolate L2230p (100,100)	MN387031	MN396935
managed	17818	Poland	2016-08-28	Martin Kukwa & Ana Lubek	F15	L. elaeochroma		Lecidella elaeochroma isolate AFTOL-ID 1275 (99,91)	L. elaeochroma	A6	Trebouxia sp. TR1 LM-2014 isolate L1378 (100,100)	MN387032	MN396936
managed	17838	Poland	2016-08-28	Martin Kukwa & Ana Lubek	F15	L. elaeochroma		Lecidella elaeochroma f. elaeochroma (85, 99)	L. elaeochroma	A6	Trebouxia sp. TR1 LM-2014 isolate L2226p (100,100)	MN387033	MN396937
disturbed	17930	Poland	2016-08-28	Martin Kukwa & Ana Lubek	F15	L. elaeochroma		Lecidella elaeochroma voucher Hur H06117 (82, 98)	L. elaeochroma	A8	Trebouxia sp. TR1 LM-2014 isolate L2232p (100,95)	MN387034	MN396938
disturbed	17937	Poland	2016-08-28	Martin Kukwa & Ana Lubek	F15	L. elaeochroma		Lecidella elaeochroma voucher Hur H06117 (82, 89)	L. elaeochroma	A8	Trebouxia decolorans voucher AV054 (100,99), Select seq gb|KJ754238.1| Trebouxia arboricola isolate L1308 (100,99)	MN387035	MN396939
disturbed	17964	Poland	2016-08-28	Martin Kukwa & Ana Lubek	F15	L. elaeochroma		Lecidella elaeochroma voucher Hur H06117 (84, 99)	L. elaeochroma	A6	Trebouxia sp. 6 GS-2016 voucher Crespo, Rico, Ruibal 19433 (MAF) (100,99),	MN387036	MN396940
protected	17163	Poland	2016-08-28	Martin Kukwa & Ana Lubek	F16	Parmelia sulcata	Yes	Parmelia sp. Hur CH080044 (100,97), Parmelia sulcata isolate 9(180903) (71, 99), Parmelia squarrosa strain H112204 (100, 95)	Parmelia sulcata s.l.	A11	Uncultured Trebouxia photobiont clone I710 (97,98)	MN387037	MN396941
disturbed	17942	Poland	2016-08-28	Martin Kukwa & Ana Lubek	F16	P. sulcata		Parmelia sp. Hur CH080044 (100,97), Parmelia sulcata isolate 9(180903) (71, 99), Parmelia squarrosa strain H112204 (100, 95)	P. sulcata	A11	Uncultured Trebouxia photobiont voucher Coll. no. Normore 4668 (99,98), Uncultured Trebouxia photobiont clone FOL13 (98,98)	MN387038	MN396942
disturbed	17919	Poland	2016-08-28	Martin Kukwa & Ana Lubek	F17	Cladonia fimbriata	Yes	Cladonia fimbriata isolate Normore 5600 (99, 99), Cladonia pocillum (100,97)	Cladonia fimbriata	A0	Asterochloris friedlii (98,99), Asterochloris lobophora (98,98)	MN387039	MN396943
disturbed	17925	Poland	2016-08-28	Martin Kukwa & Ana Lubek	F17	C. coniocraea	Yes	Cladonia gracilis (99, 98), Cladonia coniocraea voucher Hur H06049 (94,90)	Cladonia gracilis	A0	Trebouxia irregularis strain SAG 33.85 (94,99), Asterochloris phycobiontica strain SAG 26.81 (99,97)	MN387040	MN396944
disturbed	17969	Poland	2016-08-28	Martin Kukwa & Ana Lubek	F17	C. coniocraea		Cladonia gracilis (100, 98)	Cladonia gracilis	A0	Trebouxia irregularis strain SAG 33.85 (95,99), Asterochloris irregularis (96,99)	MN387041	MN396945
managed	17766	Poland	2016-08-28	Martin Kukwa & Ana Lubek	F18	Ochrolechia bahusiensis	No	Ochrolechia androgyna (75, 99)	Ochrolechia bahusiensis	A10	Trebouxia jamesii isolate AW26 (100,91)	MN387042	MN396946
managed	17854	Poland	2016-08-28	Martin Kukwa & Ana Lubek	F18	O. bahusiensis		Ochrolechia androgyna(77, 99)	O. bahusiensis	A9	Uncultured Trebouxia photobiont clone S396 (100,99)	MN387043	MN396947
disturbed	17950	Poland	2016-08-28	Martin Kukwa & Ana Lubek	F18	O. bahusiensis		Ochrolechia androgyna (76, 100)	O. bahusiensis	A22	Trebouxia jamesii voucher Altermann SP2e (99,95)	MN387044	MN396948
disturbed	17943	Poland	2016-08-28	Martin Kukwa & Ana Lubek	F19	Physcia adscendens	Yes	Physcia adscendens (100, 100)	Physcia adscendens	A16	Uncultured Trebouxia photobiont clone I900 (100,99), Select seq gb|KX181276.1| Trebouxia impressa isolate L2239p (100,97)	MN387045	MN396949
protected	17071	Poland	2016-08-28	Martin Kukwa & Ana Lubek	F2	Pertusaria leioplaca	Yes	Pertusaria alpina (65, 99), P. pertusa clone J36 (64, 82)	Pertusaria sp. 1	A6	Trebouxia sp. TR1 LM-2014 isolate L2232p (100,100)	MN387046	MN396950
protected	17152	Poland	2016-08-28	Martin Kukwa & Ana Lubek	F2	P. alpina		Pertusaria alpina clone J37 (67,99)	P. sp. 1	A6	Trebouxia sp. TR1 LM-2014 isolate L2230p (100,100)	MN387047	MN396951
protected	17273	Poland	2016-08-28	Martin Kukwa & Ana Lubek	F2	P. leioplaca		P. alpina clone J37 (67,99)	P. sp. 1	A14	Uncultured Trebouxia photobiont clone A001249 (100,99)	MN387048	MN396952
managed	17863	Poland	2016-08-28	Martin Kukwa & Ana Lubek	F2	P. alpina		P. alpina clone J37 (65, 99)	P. sp. 1	A14	Uncultured Trebouxia photobiont clone A001249 (100,99)	MN387049	MN396953
protected	17070	Poland	2016-08-28	Martin Kukwa & Ana Lubek	F20	Cladonia digitata	Yes	Cladonia digitata isolate LIFU041-16 (versA) (99,99), Cladonia bellidiflora voucher O-L-195958 (99, 97), C. coniocraea voucher Hur 040634-1 (100,96)	Cladonia digitata	A0	Asterochloris phycobiontica strain SAG 26.81 (100,97)	MN387050	MN396954
managed	17853	Poland	2016-08-28	Martin Kukwa & Ana Lubek	F20	C. coniocraea		Cladonia coniocraea voucher Hur 040634-1 (99, 97), Cladonia digitata isolate LIFU041-16 (versA (97, 99), Cladonia sulphurina voucher O-L-195911 (97,99), Cladonia bellidiflora voucher O-L-195958 (97,98)	C. digitata	A0	Trebouxia irregularis strain SAG 33.85 (95,99)	MN387051	MN396955
protected	17100	Poland	2016-08-28	Martin Kukwa & Ana Lubek	F21	Graphis pulverulenta	No	Graphis sp. XZ-2017a voucher LCU:Q.D. Wang AH17106 (70,88)	Graphis sp. 1	A1	Trentepohlia sp. SAG 118.80 (99,99)	MN387052	MN396956
protected	17274	Poland	2016-08-28	Martin Kukwa & Ana Lubek	F21	G. pulverulenta		Graphis sp. XZ-2017a voucher LCU:Q.D. Wang AH17106 (69,86), Graphis sp. Hur JP060061 (84,82)	G. sp. 1	A1	Trentepohlia sp. SAG 118.80 (99,99)	MN387053	MN396957
managed	17781	Poland	2016-08-28	Martin Kukwa & Ana Lubek	F21	G. scripta		Graphis sp. Hur JP060061 (84, 82)	G. sp. 1	A1	Trentepohlia sp. SAG 118.80 (99,100)	MN387054	MN396958
disturbed	17924	Poland	2016-08-28	Martin Kukwa & Ana Lubek	F22	Lecanora chlarotera		Lecanora paramerae (96,97), Lecanora hybocarpa (96,97)	Lecanora chlarotera	A6	Trebouxia sp. 7 GS-2016 voucher Divakar, Crespo, Candan, Lumbsch, MAF-Lich 19465 (MAF) (!00,99)	MN387055	MN396959
protected	17094	Poland	2016-08-28	Martin Kukwa & Ana Lubek	F23	Fellhanera gyrophorica	No	Fellhanera bouteillei (97,86)	Fellhanera gyrophorica	A7	Parachloroidium laureanum (100,98)	MN387056	MN396960
protected	17267	Poland	2016-08-28	Martin Kukwa & Ana Lubek	F23	F. gyrophorica		Fellhanera bouteillei (99,84)	F. gyrophorica	A7	Parachloroidium laureanum (97,99)	MN387057	MN396961
managed	17744	Poland	2016-08-28	Martin Kukwa & Ana Lubek	F23	F. gyrophorica		Fellhanera bouteillei (97, 85)	F. gyrophorica	A7	Parachloroidium laureanum (99,99)	MN387058	MN396962
managed	17746	Poland	2016-08-28	Martin Kukwa & Ana Lubek	F23	F. gyrophorica		Fellhanera bouteillei (99, 84)	F. gyrophorica	A7	Parachloroidium laureanum (95,99)	MN387059	MN396963
managed	17826	Poland	2016-08-28	Martin Kukwa & Ana Lubek	F23	F. gyrophorica		Fellhanera sp. SHJ-2015 voucher KoLRI No.019494 (95, 86)	F. gyrophorica	A7	Trebouxia sp. TR1 LM-2014 isolate L2232p (100,100)	MN387060	MN396964
protected	17162	Poland	2016-08-28	Martin Kukwa & Ana Lubek	F24	Lecanora argentata	Yes	Lecanora argentata isolate LIFU095-16 (98, 99)	Lecanora argentata	A6	Trebouxia sp. 6 GS-2016 voucher Crespo, Cubas, Santo, Divakar, MAF-Lich 19458 (100,99)	MN387061	MN396965
protected	17171	Poland	2016-08-28	Martin Kukwa & Ana Lubek	F24	L. argentata		Lecanora argentata isolate LIFU095-16 (98,99)	L. argentata	A6	Trebouxia sp. TR1 LM-2014 isolate L2230p (100,100)	MN387062	MN396966
protected	17172	Poland	2016-08-28	Martin Kukwa & Ana Lubek	F24	L. argentata		Lecanora argentata isolate LIFU095-16 (98,99)	L. argentata	A6	Trebouxia sp. TR1 LM-2014 isolate L2094p (100,99)	MN387063	MN396967
protected	17290	Poland	2016-08-28	Martin Kukwa & Ana Lubek	F24	L. argentata		Lecanora argentata isolate LIFU095-16 (98, 99)	L. argentata	A6	Trebouxia sp. TR1 LM-2014 isolate L1263 (!00,99)	MN387064	MN396968
managed	17742	Poland	2016-08-28	Martin Kukwa & Ana Lubek	F24	L. argentata		Lecanora argentata isolate LIFU095-16 (95, 99)	L. argentata	A6	Trebouxia sp. 7 GS-2016 voucher Divakar, Crespo, Candan, Lumbsch, MAF-Lich 19465 (MAF) (!00,99)	MN387065	MN396969
managed	17743	Poland	2016-08-28	Martin Kukwa & Ana Lubek	F24	L. argentata		Lecanora argentata (95, 99)	L. argentata	A6	Trebouxia sp. TR1 LM-2014 isolate L1327 (99,99)	MN387066	MN396970
managed	17749	Poland	2016-08-28	Martin Kukwa & Ana Lubek	F24	L. argentata		Lecanora argentata isolate LIFU095-16 (93, 99)	L. argentata	A6	Trebouxia sp. 6 GS-2016 voucher Crespo, Cubas, Santo, Divakar, MAF-Lich 19458 (100,99)	MN387067	MN396971
managed	17762	Poland	2016-08-28	Martin Kukwa & Ana Lubek	F24	L. argentata		Lecanora argentata isolate LIFU095-16 (96, 99)	L. argentata	A6	Trebouxia sp. 7 GS-2016 voucher Divakar, Crespo, Candan, Lumbsch, MAF-Lich 19465 (MAF) (100,100)	MN387068	MN396972
managed	17768	Poland	2016-08-28	Martin Kukwa & Ana Lubek	F24	L. argentata		Lecanora argentata isolate LIFU095-16 (94, 99)	L. argentata	A6	Trebouxia sp. TR1 LM-2014 isolate L2230p (100,100)	MN387069	MN396973
managed	17794	Poland	2016-08-28	Martin Kukwa & Ana Lubek	F24	L. argentata		Lecanora argentata isolate LIFU095-16 (95, 99)	L. argentata	A6	Trebouxia sp. TR1 LM-2014 isolate L1378 (100,100)	MN387070	MN396974
managed	17802	Poland	2016-08-28	Martin Kukwa & Ana Lubek	F24	L. argentata		Lecanora argentata isolate LIFU095-16 (97, 99)	L. argentata	A6	Trebouxia sp. TR1 LM-2014 isolate L2232p (100,99)	MN387071	MN396975
managed	17824	Poland	2016-08-28	Martin Kukwa & Ana Lubek	F24	L. argentata		Lecanora argentata isolate LIFU095-16 (96,99)	L. argentata	A6	Trebouxia sp. TR1 LM-2014 isolate L2232p (100,100), Select seq gb|KY066413.1| Trebouxia sp. 7 GS-2016 voucher Divakar, Crespo, Candan, Lumbsch MAF-Lich 19468 (MAF) (100,99)	MN387072	MN396976
managed	17836	Poland	2016-08-28	Martin Kukwa & Ana Lubek	F24	L. argentata		Lecanora argentata isolate LIFU095-16 (95, 99)	L. argentata	A6	Trebouxia sp. 6 GS-2016 voucher Crespo, Rico, Ruibal 19433 (MAF) (100,99)	MN387073	MN396977
managed	17847	Poland	2016-08-28	Martin Kukwa & Ana Lubek	F24	L. argentata		Lecanora argentata isolate LIFU095-16 (96, 99)	L. argentata	A6	Trebouxia sp. TR1 LM-2014 isolate L1378 (100,100)	MN387074	MN396978
managed	17855	Poland	2016-08-28	Martin Kukwa & Ana Lubek	F24	L. argentata		Lecanora argentata isolate LIFU095-16 (94, 99)	L. argentata	A6	Trebouxia sp. 6 GS-2016 voucher Crespo, Rico, Ruibal 19432 (MAF) (100,99)	MN387075	MN396979
managed	17880	Poland	2016-08-28	Martin Kukwa & Ana Lubek	F24	L. argentata		Lecanora argentata isolate LIFU095-16 (94, 99)	L. argentata	A6	Trebouxia sp. TR1 LM-2014 isolate L2232p (100,100)	MN387076	MN396980
disturbed	17916	Poland	2016-08-28	Martin Kukwa & Ana Lubek	F24	L. argentata		Lecanora argentata isolate LIFU095-16 (94, 99)	L. argentata	A6	Trebouxia sp. 6 GS-2016 voucher Crespo, Rico, Ruibal 19432 (MAF) (100,99)	MN387077	MN396981
disturbed	17967	Poland	2016-08-28	Martin Kukwa & Ana Lubek	F24	L. argentata		Lecanora argentata isolate LIFU095-16 (95, 99)	L. argentata	A6	Trebouxia sp. 6 GS-2016 voucher Crespo, Rico, Ruibal 19432 (MAF) (100,99)	MN387078	MN396982
disturbed	17990	Poland	2016-08-28	Martin Kukwa & Ana Lubek	F24	L. argentata		Lecanora argentata isolate LIFU095-16 (94, 99)	L. argentata	A6	Trebouxia sp. TR1 LM-2014 isolate L2232p (100,100), Select seq gb|KY066413.1| Trebouxia sp. 7 GS-2016 voucher Divakar, Crespo, Candan, Lumbsch MAF-Lich 19468 (MAF) (100,99)	MN387079	MN396983
disturbed	17993	Poland	2016-08-28	Martin Kukwa & Ana Lubek	F24	L. argentata		Lecanora argentata isolate LIFU095-16 (94, 99)	L. argentata	A6	Trebouxia sp. TR1 LM-2014 isolate L1378 (100,100)	MN387080	MN396984
protected	17084	Poland	2016-08-28	Martin Kukwa & Ana Lubek	F25	Pertusaria coccodes	No	Pertusaria subobductans voucher KoLRI No.023606 (96, 90)	Pertusaria coccodes	A6	Trebouxia sp. 6 GS-2016 voucher Crespo, Rico, Ruibal 19433 (MAF) I (100,99)	MN387081	MN396985
protected	17174	Poland	2016-08-28	Martin Kukwa & Ana Lubek	F25	P. coccodes		Pertusaria subobductans voucher KoLRI No.018772 (92,90)	P. coccodes	A6	Trebouxia sp. TR1 LM-2014 isolate L2230p (100,99)	MN387082	MN396986
protected	17185	Poland	2016-08-28	Martin Kukwa & Ana Lubek	F25	P. coccodes		Pertusaria subobductans voucher KoLRI No.018772 (94,89)	P. coccodes	A6	Trebouxia sp. TR1 LM-2014 isolate L2233p (100,100)	MN387083	MN396987
protected	17281	Poland	2016-08-28	Martin Kukwa & Ana Lubek	F25	P. coccodes		Pertusaria subobductans voucher KoLRI No.018772 (95, 89)	P. coccodes	A6	Trebouxia sp. TR1 LM-2014 isolate L1263 (100,100	MN387084	MN396988
protected	17289	Poland	2016-08-28	Martin Kukwa & Ana Lubek	F25	P. coccodes		Pertusaria subobductans voucher KoLRI No.018772 (95, 88)	P. coccodes	A6	Trebouxia sp. TR1 LM-2014 isolate L2230p (100,99)	MN387085	MN396989
managed	17770	Poland	2016-08-28	Martin Kukwa & Ana Lubek	F25	P. coccodes		Pertusaria subobductans voucher KoLRI No.018772 (92, 90)	P. coccodes	A6	Trebouxia jamesii voucher AV031 (99,99)	MN387086	MN396990
managed	17837	Poland	2016-08-28	Martin Kukwa & Ana Lubek	F25	P. coccodes		Pertusaria subobductans voucher KoLRI No.018772 (92, 90)	P. coccodes	A6	Trebouxia sp. TR1 LM-2014 isolate L1378 (100,99)	MN387087	MN396991
managed	17840	Poland	2016-08-28	Martin Kukwa & Ana Lubek	F25	P. coccodes		Pertusaria subobductans voucher KoLRI No.018772 (93, 89)	P. coccodes	A6	Trebouxia sp. 6 GS-2016 voucher Crespo, Rico, Ruibal 19432 (MAF) (100,99)	MN387088	MN396992
disturbed	17954	Poland	2016-08-28	Martin Kukwa & Ana Lubek	F25	P. coccodes		Pertusaria subobductans voucher KoLRI No.018772 (94, 89)	P. coccodes	A6	Trebouxia sp. TR1 LM-2014 isolate L1378 (100,99), Trebouxia sp. 6 GS-2016 voucher Crespo, Cubas, Santo, Divakar, MAF-Lich 19458 Specimen 2 (MAF) (100,99)	MN387089	MN396993
protected	17073	Poland	2016-08-28	Martin Kukwa & Ana Lubek	F26	Lecanora glabrata	No	Lecanora impudens (92,90)	Lecanora glabrata	A6	Trebouxia sp. TR1 LM-2014 isolate L2230p (100,100)	MN387090	MN396994
protected	17077	Poland	2016-08-28	Martin Kukwa & Ana Lubek	F26	L. glabrata		Lecanora impudens isolate LIFU088-16 (95, 90)	L. glabrata	A6	Trebouxia sp. TR1 LM-2014 isolate L2232p (100%, 100%)	MN387091	MN396995
protected	17139	Poland	2016-08-28	Martin Kukwa & Ana Lubek	F26	L. glabrata		Lecanora impudens isolate LIFU088-16 (93,90)	L. glabrata	A6	Trebouxia sp. TR1 LM-2014 isolate L2230p (100,100)	MN387092	MN396996
protected	17155	Poland	2016-08-28	Martin Kukwa & Ana Lubek	F26	L. glabrata		Lecanora impudens isolate LIFU088-16 (93,90)	L. glabrata	A6	Trebouxia sp. TR1 LM-2014 isolate L2230p (100,99)	MN387093	MN396997
protected	17156	Poland	2016-08-28	Martin Kukwa & Ana Lubek	F26	L. glabrata		Lecanora impudens isolate LIFU088-16 (93,90)	L. glabrata	A6	Trebouxia sp. TR1 LM-2014 isolate L1378 (100,99)	MN387094	MN396998
protected	17157	Poland	2016-08-28	Martin Kukwa & Ana Lubek	F26	L. glabrata		Lecanora horiza isolate LIFU090-16 (98,88)	L. glabrata	A6	Trebouxia sp. 6 GS-2016 voucher Crespo, Cubas, Santo, Divakar, MAF-Lich 19458 Specimen 2 (MAF) (100,99)	MN387095	MN396999
protected	17292	Poland	2016-08-28	Martin Kukwa & Ana Lubek	F26	L. glabrata		Lecanora allophana voucher Vondrak s.n. (98,90)	L. glabrata	A6	Trebouxia sp. 6 GS-2016 voucher Divakar, Crespo, Candan, Lumbsch MAF-Lich 19467 (MAF) (100,99)	MN387096	MN397000
managed	17750	Poland	2016-08-28	Martin Kukwa & Ana Lubek	F26	L. glabrata		Lecanora impudens isolate LIFU088-16 (97, 90)	L. glabrata	A6	Trebouxia sp. 7 GS-2016 voucher Divakar, Crespo, Candan, Lumbsch MAF-Lich 19468 (MAF) (100,99)	MN387097	MN397001
managed	17753	Poland	2016-08-28	Martin Kukwa & Ana Lubek	F26	L. glabrata		Lecanora impudens isolate LIFU088-16 (90, 90)	L. glabrata	A6	Trebouxia sp. 6 GS-2016 voucher Divakar, Crespo, Candan, Lumbsch MAF-Lich 19467 (MAF) (100,99),	MN387098	MN397002
managed	17772	Poland	2016-08-28	Martin Kukwa & Ana Lubek	F26	L. glabrata		Lecanora impudens isolate LIFU088-16 (91, 90)	L. glabrata	A6	Trebouxia sp. TR1 LM-2014 isolate L1263 (99,100)	MN387099	MN397003
managed	17780	Poland	2016-08-28	Martin Kukwa & Ana Lubek	F26	L. glabrata		Lecanora impudens isolate LIFU088-16 (97, 90)	L. glabrata	A6	Trebouxia sp. 7 GS-2016 voucher Divakar, Crespo, Candan, Lumbsch MAF-Lich 19468 (MAF) (100,99)	MN387100	MN397004
managed	17811	Poland	2016-08-28	Martin Kukwa & Ana Lubek	F26	L. glabrata		Lecanora impudens isolate LIFU088-16 (91, 90)	L. glabrata	A6	Trebouxia sp. 7 GS-2016 voucher Divakar, Crespo, Candan, Lumbsch MAF-Lich 19468 (MAF) (100,99)	MN387101	MN397005
managed	17861	Poland	2016-08-28	Martin Kukwa & Ana Lubek	F26	L. glabrata		Lecanora impudens isolate LIFU088-16 (91, 90)	L. glabrata	A6	Trebouxia sp. TR1 LM-2014 isolate L2232p (100,96)	MN387102	MN397006
managed	17875	Poland	2016-08-28	Martin Kukwa & Ana Lubek	F26	L. glabrata		Lecanora impudens isolate LIFU088-16 (90, 90)	L. glabrata	A6	Trebouxia sp. TR1 LM-2014 isolate L1378 (100,100)	MN387103	MN397007
managed	17774	Poland	2016-08-28	Martin Kukwa & Ana Lubek	F27	Graphis scripta s.l.	Yes	Graphis scripta voucher BIOUG24047-C01 (90, 99), Graphis scripta strain CBS 132367 (80,85)	Graphis sp. 2	A4	Printzina sp. TreFl 28 (100,100)	MN387104	MN397008
managed	17862	Poland	2016-08-28	Martin Kukwa & Ana Lubek	F27	G. scripta s.l.		Graphis scripta voucher BIOUG24047-C01 (90, 99), Graphis scripta strain CBS 132367 (80,84)	G. sp. 2	A4	Printzina sp. TreFl 28 (100,100)	MN387105	MN397009
disturbed	17929	Poland	2016-08-28	Martin Kukwa & Ana Lubek	F27	G. scripta s.l.		Graphis scripta voucher BIOUG24047-C01 (90, 99), Graphis scripta (84,88)	G. sp. 2	A4	Printzina sp. TreFl 28 (100,100)	MN387106	MN397010
protected	17079	Poland	2016-08-28	Martin Kukwa & Ana Lubek	F28	Parmelia sulcata	Yes	Parmelia sulcata isolate LIFU017-16 (versA) (95, 99)	Parmelia sulcata	A11	Uncultured Trebouxia photobiont clone I710 (95,99), Trebouxia sp. OTU I02 voucher DNA ID 4681 (F) (86,100)	MN387107	MN397011
protected	17181	Poland	2016-08-28	Martin Kukwa & Ana Lubek	F28	P. sulcata		Parmelia sulcata isolate LIFU017-16 (versA) (95, 99)	Parmelia sulcata	A11	Trebouxia impressa isolate IB345 (98,94), Uncultured Trebouxia photobiont clone I710 (87,99)	MN387108	MN397012
managed	17765	Poland	2016-08-28	Martin Kukwa & Ana Lubek	F28	P. sulcata		Parmelia sulcata isolate LIFU017-16 (versA) (95, 99)	Parmelia sulcata	A11	Uncultured Trebouxia photobiont clone I710 (88,99)	MN387109	MN397013
managed	17807	Poland	2016-08-28	Martin Kukwa & Ana Lubek	F28	P. sulcata		Parmelia sulcata isolate LIFU017-16 (versA) (95, 99)	Parmelia sulcata	A11	Trebouxia impressa isolate IB345 (98,94), Uncultured Trebouxia photobiont clone I710 (87,99)	MN387110	MN397014
disturbed	17900	Poland	2016-08-28	Martin Kukwa & Ana Lubek	F28	P. sulcata		Parmelia sulcata isolate LIFU017-16 (versA) (95, 99)	Parmelia sulcata	A11	Uncultured Trebouxia photobiont clone I710 (93,99), Trebouxia sp. OTU I02 voucher DNA ID 4681 (F) (84,100)	MN387111	MN397015
disturbed	17934	Poland	2016-08-28	Martin Kukwa & Ana Lubek	F28	P. sulcata		Parmelia sulcata isolate LIFU017-16 (versA) (95, 99)	Parmelia sulcata	A11	Uncultured Trebouxia photobiont clone I710 (98,99), Trebouxia sp. OTU I02 voucher DNA ID 4681 (F) (94,100)	MN387112	MN397016
protected	17144	Poland	2016-08-28	Martin Kukwa & Ana Lubek	F29	Graphis betulina	No	Graphis scripta (85,91)	Graphis betulina	A4	Printzina sp. TreFl 28 (86,99), Trentepohlia sp. SAG 118.80 (99,93), Printzina lagenifera isolate TreFl 14 (99,93)	MN387113	MN397017
protected	17076	Poland	2016-08-28	Martin Kukwa & Ana Lubek	F3	Pyrenula nitida	Yes	Pyrenula nitida voucher F-5929 (98, 99)	Pyrenula nitida	A2	Trentepohlia annulata strain SAG 20.94 (84%, 93%)	MN387114	MN397018
protected	17081	Poland	2016-08-28	Martin Kukwa & Ana Lubek	F3	Py. nitida		Py. nitida voucher F-5929 (100,99)	Py. nitida	A2	Trentepohlia annulata strain SAG 20.94 (84%, 93%)	MN387115	MN397019
protected	17146	Poland	2016-08-28	Martin Kukwa & Ana Lubek	F3	Py. nitida		Pyrenula nitida voucher F-5929 (100,99)	Py. nitida	A2	Trentepohlia annulata strain SAG 20.94 (85,93)	MN387116	MN397020
protected	17189	Poland	2016-08-28	Martin Kukwa & Ana Lubek	F3	Py. nitida		Pyrenula nitida voucher F-5929 (100,99)	Py. nitida	A2	Trentepohlia sp. DS40 (89,87)	MN387117	MN397021
disturbed	17890	Poland	2016-08-28	Martin Kukwa & Ana Lubek	F30	Evernia prunastri	Yes	Evernia prunastri isolate LIFU044-16 (94, 99)	Evernia prunastri	A6	Trebouxia sp. TR1 LM-2014 isolate L2233p (100,100)	MN387118	MN397022
disturbed	17895	Poland	2016-08-28	Martin Kukwa & Ana Lubek	F30	E. prunastri		Evernia prunastri isolate LIFU044-16 (99, 93)	E. prunastri	A6	Trebouxia sp. TR1 LM-2014 isolate L2232p (100,100)	MN387119	MN397023
disturbed	17898	Poland	2016-08-28	Martin Kukwa & Ana Lubek	F30	E. prunastri		Evernia prunastri isolate LIFU044-16 (92, 99)	E. prunastri	A6	Trebouxia sp. TR1 LM-2014 isolate L2233p (100,99)	MN387120	MN397024
disturbed	17941	Poland	2016-08-28	Martin Kukwa & Ana Lubek	F30	E. prunastri		Evernia prunastri isolate LIFU044-16 (97, 99)	E. prunastri	A6	Trebouxia sp. TR1 LM-2014 isolate L1378 (99,99), Trebouxia sp. 6 GS-2016 voucher Crespo, Cubas, Santo, Divakar, MAF-Lich 19458 Specimen 2 (MAF) (100,98)	MN387121	MN397025
protected	17159	Poland	2016-08-28	Martin Kukwa & Ana Lubek	F31	Parmelia saxatilis	Yes	Parmelia saxatilis isolate LIFU037-16 (97,97….95,99), Parmelia adaugescens (99,97), Parmelia ernstiae (83,100)	Parmelia saxatilis	A9	Trebouxia jamesii isolate 1522_Dtl1_21 (96,99)	MN387122	MN397026
disturbed	17909	Poland	2016-08-28	Martin Kukwa & Ana Lubek	F31	P. saxatilis		Parmelia saxatilis voucher Hur H06052 (92, 99)	P. saxatilis	A9	Trebouxia sp. H3.12.24 (100,100), Trebouxia jamesii clone MP2213 (100,99)	MN387123	MN397027
disturbed	17917	Poland	2016-08-28	Martin Kukwa & Ana Lubek	F31	P. saxatilis		Parmelia saxatilis voucher Hur H06052 (92, 99)	P. saxatilis	A9	Trebouxia suecica voucher Haugan 8617 (100,99), Trebouxia simplex isolate L1261 (100,99), Trebouxia jamesii isolate 1153_Sp1 (100,99)	MN387124	MN397028
protected	17193	Poland	2016-08-28	Martin Kukwa & Ana Lubek	F32	Hypotrachyna revoluta	Yes	Hypotrachyna britannica isolate Hbri21477 (99,99), Hypotrachyna revoluta isolate Hrev20910 (93,99)	Hypotrachyna britannica	A18	Trebouxia sp. TPP1 (100,93)	MN387125	MN397029
protected	17088	Poland	2016-08-28	Martin Kukwa & Ana Lubek	F33	Thelotrema lepadinum	Yes	Thelotrema lepadinum isolate AFTOL-ID (89,99)	Thelotrema lepadinum	A3	Trentepohlia annulata strain SAG 20.94 (99,86)	MN387126	MN397030
protected	17089	Poland	2016-08-28	Martin Kukwa & Ana Lubek	F33	T. lepadinum		Thelotrema lepadinum isolate P129 (90,99)	T. lepadinum	A5	Trentepohlia annulata strain SAG 20.94 (97,90)	MN387127	MN397031
protected	17165	Poland	2016-08-28	Martin Kukwa & Ana Lubek	F33	T. lepadinum		Thelotrema lepadinum isolate AFTOL-ID (91,99)	T. lepadinum	A3	Trentepohlia annulata strain SAG 20.94 (99,96)	MN387128	MN397032
protected	17186	Poland	2016-08-28	Martin Kukwa & Ana Lubek	F33	T. lepadinum		Thelotrema lepadinum isolate P129 (90,99)	T. lepadinum	A3	Trentepohlia annulata strain SAG 20.94 (100,95)	MN387129	MN397033
protected	17388	Poland	2016-08-28	Martin Kukwa & Ana Lubek	F33	T. lepadinum		Thelotrema lepadinum isolate P129 (89, 99)	T. lepadinum	A3	Trentepohlia annulata strain SAG 20.94 (100,96)	MN387130	MN397034
managed	17776	Poland	2016-08-28	Martin Kukwa & Ana Lubek	F34	Rinodina efflorescens	Yes	Rinodina efflorescens isolate P258 (75, 100)	Rinodina sp.	A11	Trebouxia impressa isolate IB339 (100,94)	MN387131	MN397035
protected	17178	Poland	2016-08-28	Martin Kukwa & Ana Lubek	F35	Loxospora elatina	Yes	Loxospora elatina isolate LIFU067-16 (97,99)	Loxospora elatina	A6	Trebouxia sp. TR1 LM-2014 isolate L2232p (100,99)	MN387132	MN397036
managed	17787	Poland	2016-08-28	Martin Kukwa & Ana Lubek	F35	Lo. elatina		Loxospora elatina isolate LIFU067-16 (97,99)	L. elatina	A0	Asterochloris friedlii (100,99)	MN387133	MN397037
protected	17192	Poland	2016-08-28	Martin Kukwa & Ana Lubek	F36	Platismatia glauca	Yes	Platismatia glauca isolate DNA#AT198 (94,99)	Platismatia glauca	A9	Uncultured Trebouxia photobiont voucher M. Grube MG105 (GZU) (99,98), Trebouxia simplex isolate L1134 (97,99)	MN387134	MN397038
managed	17827	Poland	2016-08-28	Martin Kukwa & Ana Lubek	F36	P. glauca		Platismatia glauca isolate DNA#AT198 (94,99)	P. glauca	A17	Trebouxia sp. 'simplex clade 1' isolate IB122 (100,96)	MN387135	MN397039
disturbed	17920	Poland	2016-08-28	Martin Kukwa & Ana Lubek	F36	P. glauca		Platismatia glauca isolate DNA#AT159 (93,99)	P. glauca	A0	Trebouxia sp. H3.12.24 (99,99), Trebouxia jamesii clone MP2213 (100,98)	MN387136	MN397040
disturbed	17956	Poland	2016-08-28	Martin Kukwa & Ana Lubek	F36	P. glauca		Platismatia glauca isolate DNA#AT159 (93,99)	P. glauca	A9	Trebouxia sp. H3.12.24 (100,99), Trebouxia jamesii isolate 2210 (100,99)	MN387137	MN397041
disturbed	17976	Poland	2016-08-28	Martin Kukwa & Ana Lubek	F36	P. glauca		Platismatia glauca isolate DNA#AT198 (99, 99)	P. glauca	A9	Trebouxia sp. H3.12.24 (100,99), Trebouxia jamesii isolate 2210 (100,99)	MN387138	MN397042
protected	17082	Poland	2016-08-28	Martin Kukwa & Ana Lubek	F37	Pyrenula nitidella	No	Pyrenula nitida voucher F-5929 (87, 93)	Pyrenula nitidella	A2	Trentepohlia annulata strain SAG 20.94 (81,93)	MN387139	MN397043
protected	17333	Poland	2016-08-28	Martin Kukwa & Ana Lubek	F38	Menegazzia terebrata	Yes	Menegazzia terebrata isolate LIFU034-16 (versC4) (96, 99)	Menegazzia terebrata	A13	Uncultured Trebouxia photobiont clone L174 (94,100)	MN387140	MN397044
disturbed	17947	Poland	2016-08-28	Martin Kukwa & Ana Lubek	F39	Hypocenomyce scalaris	Yes	Hypocenomyce scalaris (98, 100)	Hypocenomyce scalaris	A9	Trebouxia suecica voucher Haugan 8617 (100,99), Trebouxia jamesii voucher Altermann OZ1a (100,99), Trebouxia simplex isolate L1261 (100,99),	MN387141	MN397045
disturbed	17984	Poland	2016-08-28	Martin Kukwa & Ana Lubek	F39	H. scalaris		Hypocenomyce scalaris isolate LIFU074-16 (98, 99)	H. scalaris	A9	Trebouxia suecica voucher Haugan 8617 (100,99)	MN387142	MN397046
protected	17075	Poland	2016-08-28	Martin Kukwa & Ana Lubek	F4	Phlyctis argena	Yes	Phlyctis argena isolate LIFU054-16 (100, 99)	Phlyctis argena	A6	Trebouxia sp. TR1 LM-2014 isolate L2230p (100,100)	MN387143	MN397047
managed	17786	Poland	2016-08-28	Martin Kukwa & Ana Lubek	F4	Ph. argena		Phlyctis argena isolate LIFU054-16 (100, 99)	Ph. argena	A12	Uncultured Dictyochloropsis clone NZ1570 (98,87)	MN387144	MN397048
managed	17790	Poland	2016-08-28	Martin Kukwa & Ana Lubek	F4	Ph. argena		Phlyctis argena isolate LIFU054-16 (100,99)	Ph. argena	A12	Uncultured Dictyochloropsis clone NZ1570 (78,94)	MN387145	MN397049
managed	17805	Poland	2016-08-28	Martin Kukwa & Ana Lubek	F4	Ph. argena		Phlyctis argena isolate LIFU054-16 (100, 99)	Ph. argena	A12	Uncultured Dictyochloropsis clone NZ1570 (99,87)	MN387146	MN397050
managed	17815	Poland	2016-08-28	Martin Kukwa & Ana Lubek	F4	Ph. argena		Phlyctis argena isolate LIFU054-16 (100, 99)	Ph. argena	A12	Uncultured Dictyochloropsis clone NZ1570 (99,87)	MN387147	MN397051
disturbed	17902	Poland	2016-08-28	Martin Kukwa & Ana Lubek	F4	Ph. argena		Phlyctis argena isolate LIFU054-16 (100, 99)	Ph. argena	A12	Uncultured Dictyochloropsis clone NZ1570 (78,93)	MN387148	MN397052
disturbed	17945	Poland	2016-08-28	Martin Kukwa & Ana Lubek	F4	Ph. argena		Phlyctis argena isolate LIFU054-16 (100,99)	Ph. argena	A12	Uncultured Dictyochloropsis clone NZ1570 (89,86), Symbiochloris pauciautosporica strain SAG 12.86 (67,90)	MN387149	MN397053
disturbed	17975	Poland	2016-08-28	Martin Kukwa & Ana Lubek	F4	Ph. argena		Phlyctis argena isolate LIFU054-16 (100, 99)	Ph. argena	A12	Symbiochloris pauciautosporica strain SAG 12.86 (83,90)	MN387150	MN397054
disturbed	17979	Poland	2016-08-28	Martin Kukwa & Ana Lubek	F4	Ph. argena		Phlyctis argena isolate LIFU054-16 (100, 99)	Ph. argena	A6	Trebouxia sp. TR1 LM-2014 isolate L2230p (100,100)	MN387151	MN397055
protected	17169	Poland	2016-08-28	Martin Kukwa & Ana Lubek	F40	Ramalina farinacea	Yes	Ramalina cf. farinacea gbM8 (99,99)	Ramalina farinacea	A6	Trebouxia sp. TR1 LM-2014 isolate L2230p (100,100)	MN387152	MN397056
protected	17187	Poland	2016-08-28	Martin Kukwa & Ana Lubek	F40	R. farinacea		Ramalina cf. farinacea gbM8 (100,99)	R. farinacea	A6	Trebouxia sp. TR1 LM-2014 isolate L2230p (100,100	MN387153	MN397057
managed	17883	Poland	2016-08-28	Martin Kukwa & Ana Lubek	F40	R. farinacea		Ramalina cf. farinacea gbM8 (99, 100)	R. farinacea	A6	Trebouxia sp. 7 GS-2016 voucher Divakar, Crespo, Candan, Lumbsch MAF-Lich 19468 (MAF) (100,100)	MN387154	MN397058
disturbed	17915	Poland	2016-08-28	Martin Kukwa & Ana Lubek	F40	R. farinacea		Ramalina cf. farinacea gbM8 (100, 99)	R. farinacea	A6	Trebouxia sp. 6 GS-2016 voucher Crespo, Cubas, Santo, Divakar, MAF-Lich 19458 Specimen 2 (MAF) (100,99)	MN387155	MN397059
disturbed	17936	Poland	2016-08-28	Martin Kukwa & Ana Lubek	F40	R. farinacea		Ramalina cf. farinacea gbM8 (99, 99)	R. farinacea	A6	Trebouxia sp. 6 GS-2016 voucher Divakar, Crespo, Candan, Lumbsch MAF-Lich 19467 (MAF) (100,99), Trebouxia sp. TR1 LM-2014 isolate L1378 (100,99)	MN387156	MN397060
disturbed	17968	Poland	2016-08-28	Martin Kukwa & Ana Lubek	F40	R. farinacea		Ramalina cf. farinacea gbM8 (100, 99)	R. farinacea	A6	Trebouxia sp. TR1 LM-2014 isolate L2230p (100,99), Trebouxia sp. 6 GS-2016 voucher Crespo, Cubas, Santo, Divakar, MAF-Lich 19458 Specimen 2 (MAF) (100,99)	MN387157	MN397061
disturbed	17980	Poland	2016-08-28	Martin Kukwa & Ana Lubek	F40	R. farinacea		Ramalina cf. farinacea gbM8 (99, 99)	R. farinacea	A6	Trebouxia sp. TR1 LM-2014 isolate L2230p (99,99), Trebouxia sp. 6 GS-2016 voucher Crespo, Cubas, Santo, Divakar, MAF-Lich 19458 Specimen 2 (MAF) (100,99)	MN387158	MN397062
disturbed	17948	Poland	2016-08-28	Martin Kukwa & Ana Lubek	F41	Pseudevernia furfuracea	Yes	Pseudevernia furfuracea voucher TFC 7027 (96, 99)	Pseudevernia furfuracea	A9	Trebouxia jamesii isolate 1522_Dtl1_21 (97,98), Trebouxia sp. 'simplex clade 1' isolate IB303 (100,97)	MN387159	MN397063
disturbed	17970	Poland	2016-08-28	Martin Kukwa & Ana Lubek	F41	P. furfuracea		Pseudevernia furfuracea voucher TFC 7027 (97, 99)	P. furfuracea	A9	Trebouxia jamesii isolate 1522_Dtl1 (100,100),	MN387160	MN397064
protected	17158	Poland	2016-08-28	Martin Kukwa & Ana Lubek	F42	Cetrelia monachorum	Yes	Cetrelia olivetorum voucher Hur CH080056 (98,99), C. monachorum isolate LIFU015-16 (99,97.5), C. monachorum isolate CKM09 (91,99)	Cetrelia olivetorum	A13	Uncultured Trebouxia photobiont clone L174 (95,99), Trebouxia sp. clade IV LM-2014 isolate L1871 (98,95)	MN387161	MN397065
protected	17164	Poland	2016-08-28	Martin Kukwa & Ana Lubek	F42	Ce. monachorum		Cetrelia olivetorum voucher Hur CH080056 (98,99)	Ce. olivetorum	A13	Uncultured Trebouxia photobiont clone L174 (94,99)	MN387162	MN397066
protected	17080	Poland	2016-08-28	Martin Kukwa & Ana Lubek	F43	Pertusaria amara	Yes	Pertusaria amara isolate AFTOL-ID 1067 (99, 100)	Pertusaria amara	A6	Trebouxia sp. 6 GS-2016 voucher Crespo, Rico, Ruibal 19433 (MAF) (100,99)	MN387163	MN397067
protected	17142	Poland	2016-08-28	Martin Kukwa & Ana Lubek	F43	P. amara		Pertusaria amara isolate AFTOL-ID (99, 96)	P. amara	A6	Trebouxia sp. TR1 LM-2014 isolate L2232p (100,100)	MN387164	MN397068
protected	17147	Poland	2016-08-28	Martin Kukwa & Ana Lubek	F43	P. amara		Pertusaria amara isolate AFTOL-ID 1067 (100,99)	P. amara	A6	Trebouxia sp. 6 GS-2016 voucher Crespo, Cubas, Santo, Divakar, MAF-Lich 19458 Specimen 2 (MAF) (100,99), Trebouxia sp. TR1 LM-2014 isolate L1378 (98,99)	MN387165	MN397069
protected	17149	Poland	2016-08-28	Martin Kukwa & Ana Lubek	F43	P. amara		Pertusaria amara isolate AFTOL-ID 1067 (100,100)	P. amara	A6	Trebouxia sp. TR1 LM-2014 isolate L1378 (100,99)	MN387166	MN397070
protected	17191	Poland	2016-08-28	Martin Kukwa & Ana Lubek	F43	P. amara		Pertusaria amara (100,100)	P. amara	A6	Trebouxia sp. TR1 LM-2014 isolate L1378 (100,99)	MN387167	MN397071
protected	17275	Poland	2016-08-28	Martin Kukwa & Ana Lubek	F43	P. amara		Pertusaria amara isolate AFTOL-ID 1067 (99, 100)	P. amara	A6	Trebouxia sp. TR1 LM-2014 isolate L2232p (100,100)	MN387168	MN397072
protected	17278	Poland	2016-08-28	Martin Kukwa & Ana Lubek	F43	P. amara		Pertusaria amara isolate AFTOL-ID 1067 (100,99)	P. amara	A6	Trebouxia sp. TR1 LM-2014 isolate L1378 (99,99)	MN387169	MN397073
protected	17279	Poland	2016-08-28	Martin Kukwa & Ana Lubek	F43	P. amara		Pertusaria amara isolate AFTOL-ID 1067 (100,99)	P. amara	A6	Trebouxia sp. 6 GS-2016 voucher Crespo, Cubas, Santo, Divakar, MAF-Lich 19458 Specimen 2 (MAF) (100,99), Trebouxia sp. TR1 LM-2014 isolate L1378 (98,99)	MN387170	MN397074
managed	17738	Poland	2016-08-28	Martin Kukwa & Ana Lubek	F43	P. amara		Pertusaria amara isolate AFTOL-ID (99, 96)	P. amara	A6	Trebouxia sp. TR1 LM-2014 isolate L2232p (100,100)	MN387171	MN397075
managed	17740	Poland	2016-08-28	Martin Kukwa & Ana Lubek	F43	P. amara		Pertusaria amara isolate AFTOL-ID 1067 (100,100)	P. amara	A6	Trebouxia jamesii voucher AV094 (99,100)	MN387172	MN397076
managed	17771	Poland	2016-08-28	Martin Kukwa & Ana Lubek	F43	P. amara		Pertusaria amara isolate AFTOL-ID 1067 (99, 100)	P. amara	A6	Trebouxia sp. TR1 LM-2014 isolate L2232p (100,100)	MN387173	MN397077
managed	17793	Poland	2016-08-28	Martin Kukwa & Ana Lubek	F43	P. amara		Pertusaria amara strain DNA4 (100,97)	P. amara	A6	Trebouxia sp. TR1 LM-2014 isolate L1378 (100,99)	MN387174	MN397078
managed	17797	Poland	2016-08-28	Martin Kukwa & Ana Lubek	F43	P. amara		Pertusaria amara isolate AFTOL-ID 1067 (100,100)	P. amara	A6	Trebouxia sp. TR1 LM-2014 isolate L2232p (100,100)	MN387175	MN397079
managed	17830	Poland	2016-08-28	Martin Kukwa & Ana Lubek	F43	P. amara		Pertusaria amara (100,97)	P. amara	A6	Uncultured Trebouxia clone AA3 (97,99)	MN387176	MN397080
managed	17857	Poland	2016-08-28	Martin Kukwa & Ana Lubek	F43	P. amara		Pertusaria amara isolate AFTOL-ID 1067 (100,99)	P. amara	A6	Trebouxia sp. 6 GS-2016 voucher Crespo, Cubas, Santo, Divakar, MAF-Lich 19458 Specimen 2 (MAF) (100,99), Trebouxia sp. TR1 LM-2014 isolate L1378 (98,99)	MN387177	MN397081
disturbed	17897	Poland	2016-08-28	Martin Kukwa & Ana Lubek	F43	P. amara		Pertusaria amara isolate AFTOL-ID 1067 (100,100)	P. amara	A6	Trebouxia sp. 6 GS-2016 voucher Crespo, Cubas, Santo, Divakar, MAF-Lich 19458 Specimen 2 (MAF) (100,99), Trebouxia sp. TR1 LM-2014 isolate L1378 (98,99)	MN387178	MN397082
disturbed	17928	Poland	2016-08-28	Martin Kukwa & Ana Lubek	F43	P. amara		Pertusaria amara isolate AFTOL-ID 1067 (99, 100)	P. amara	A6	Trebouxia sp. TR1 LM-2014 isolate L2232p (100,100)	MN387179	MN397083
disturbed	17938	Poland	2016-08-28	Martin Kukwa & Ana Lubek	F43	P. amara		Pertusaria amara isolate AFTOL-ID 1067 (99, 100)	P. amara	A6	Trebouxia sp. 6 GS-2016 voucher Crespo, Cubas, Santo, Divakar, MAF-Lich 19458 Specimen 2 (MAF) (100,99), Trebouxia sp. TR1 LM-2014 isolate L1378 (98,99)	MN387180	MN397084
disturbed	17960	Poland	2016-08-28	Martin Kukwa & Ana Lubek	F43	P. amara		Pertusaria amara isolate AFTOL-ID 1067 (99, 100)	P. amara	A6	Trebouxia sp. 6 GS-2016 voucher Crespo, Cubas, Santo, Divakar, MAF-Lich 19458 Specimen 2 (MAF) (100,99), Trebouxia sp. TR1 LM-2014 isolate L1378 (98,99)	MN387181	MN397085
protected	17276	Poland	2016-08-28	Martin Kukwa & Ana Lubek	F44	Biatora mendax	No	Biatora helvola (93,89)	Biatora sp. 2	A6	Trebouxia sp. TR1 LM-2014 isolate L2232p (100,100)	MN387182	MN397086
protected	17266	Poland	2016-08-28	Martin Kukwa & Ana Lubek	F45	Ropalospora viridis	No	Ropalospora lugubris voucher O-L-195537 (99,85)	Ropalospora	A19	Trebouxia sp. TR1 LM-2014 isolate L2232p (100,100)	MN387183	MN397087
protected	17288	Poland	2016-08-28	Martin Kukwa & Ana Lubek	F46	Biatora mendax	No	Lecidea sp. Tuerk 38562 (97,87), Biatora appalachensis voucher 46585 (99,86)	Biatora sp. 1	A21	Uncultured Apatococcus clone GLG_K1042 (99,86.5)	MN387184	MN397088
protected	17332	Poland	2016-08-28	Martin Kukwa & Ana Lubek	F46	B. mendax		Lecidea sp. Tuerk 38562 (99,87), Biatora appalachensis voucher 46585 (100, 87)	B. sp. 1	A21	Uncultured Apatococcus clone GLG_K1042 (99,86.5)	MN387185	MN397089
protected	17074	Poland	2016-08-28	Martin Kukwa & Ana Lubek	F5	Melanelixia glabratula	Yes	Melanelixia fuliginosa subsp. Glabratula (100, 99)	Melanelixia glabratula	A6	Trebouxia sp. TR1 LM-2014	MN387186	MN397090
protected	17098	Poland	2016-08-28	Martin Kukwa & Ana Lubek	F5	M. glabratula		M. fuliginosa subsp. glabratula isolate LIFU004-16 (100,99)	M. glabratula	A6	Trebouxia sp. TR1 LM-2014 isolate L2230p (100,100)	MN387187	MN397091
protected	17184	Poland	2016-08-28	Martin Kukwa & Ana Lubek	F5	M. glabratula		M. fuliginosa subsp. glabratula isolate LIFU004-16 (100,99)	M. glabratula	A6	Trebouxia sp. TR1 LM-2014 isolate L2230p (100,100)	MN387188	MN397092
protected	17272	Poland	2016-08-28	Martin Kukwa & Ana Lubek	F5	M. glabratula		M. fuliginosa subsp. glabratula isolate LIFU004-16 (100,99)	M. glabratula	A6	Trebouxia sp. TR1 LM-2014 isolate L2230p (99,100)	MN387189	MN397093
protected	17282	Poland	2016-08-28	Martin Kukwa & Ana Lubek	F5	M. glabratula		M. fuliginosa subsp. glabratula isolate LIFU004-16 (100, 100)	M. glabratula	A6	Trebouxia sp. TR1 LM-2014 isolate L2233p (99,99)	MN387190	MN397094
managed	17735	Poland	2016-08-28	Martin Kukwa & Ana Lubek	F5	M. glabratula		M. fuliginosa subsp. glabratula isolate LIFU004-16 (100, 99)	M. glabratula	A6	Trebouxia sp. TR1 LM-2014 isolate L2232p (100,99)	MN387191	MN397095
managed	17760	Poland	2016-08-28	Martin Kukwa & Ana Lubek	F5	M. glabratula		M. fuliginosa subsp. glabratula isolate LIFU004-16 (99,100)	M. glabratula	A6	Trebouxia sp. TR1 LM-2014 isolate L2233p (100,100)	MN387192	MN397096
managed	17809	Poland	2016-08-28	Martin Kukwa & Ana Lubek	F5	M. glabratula		M. fuliginosa subsp. glabratula isolate LIFU004-16 (100, 99)	M. glabratula	A6	Trebouxia sp. TR1 LM-2014 isolate L1327 (98,99)	MN387193	MN397097
managed	17823	Poland	2016-08-28	Martin Kukwa & Ana Lubek	F5	M. glabratula		M. fuliginosa subsp. glabratula isolate LIFU004-16 (99,99)	M. glabratula	A6	Trebouxia sp. 7 GS-2016 voucher Divakar, Crespo, Candan, Lumbsch, MAF-Lich 19465 (MAF) (100,99)	MN387194	MN397098
managed	17865	Poland	2016-08-28	Martin Kukwa & Ana Lubek	F5	M. glabratula		M. fuliginosa subsp. glabratula isolate LIFU004-16 (98, 98)	M. glabratula	A6	Trebouxia sp. 6 GS-2016 voucher Crespo, Rico, Ruibal 19432 (MAF) (99,99)	MN387195	MN397099
managed	17884	Poland	2016-08-28	Martin Kukwa & Ana Lubek	F5	M. glabratula		M. fuliginosa subsp. glabratula isolate LIFU004-16 (100, 99)	M. glabratula	A6	Trebouxia sp. 6 GS-2016 voucher Crespo, Rico, Ruibal 19432 (MAF) (99,99)	MN387196	MN397100
disturbed	17892	Poland	2016-08-28	Martin Kukwa & Ana Lubek	F5	M. glabratula		M. fuliginosa subsp. glabratula isolate LIFU004-16 (100, 99)	M. glabratula	A6	Trebouxia sp. TR1 LM-2014 isolate L1327 (98,99)	MN387197	MN397101
disturbed	17901	Poland	2016-08-28	Martin Kukwa & Ana Lubek	F5	M. glabratula		M. fuliginosa subsp. glabratula isolate LIFU004-16 (100, 99)	M. glabratula	A6	Trebouxia sp. TR1 LM-2014 isolate L2230p (100,99)	MN387198	MN397102
disturbed	17905	Poland	2016-08-28	Martin Kukwa & Ana Lubek	F5	M. glabratula		M. fuliginosa subsp. glabratula isolate LIFU004-16 (100, 99)	M. glabratula	A6	Trebouxia sp. TR1 LM-2014 isolate L1327 (98,99)	MN387199	MN397103
disturbed	17906	Poland	2016-08-28	Martin Kukwa & Ana Lubek	F5	M. glabratula		M. fuliginosa subsp. glabratula voucher Leavitt 10-06-01 (F) (100,99)	M. glabratula	A6	Trebouxia sp. TR1 LM-2014 isolate L1378 (100,100)	MN387200	MN397104
disturbed	17907	Poland	2016-08-28	Martin Kukwa & Ana Lubek	F5	M. glabratula		M. fuliginosa subsp. glabratula isolate LIFU004-16 (100, 99)	M. glabratula	A6	Trebouxia sp. TR1 LM-2014 isolate L1327 (98,99)	MN387201	MN397105
disturbed	17923	Poland	2016-08-28	Martin Kukwa & Ana Lubek	F5	M. glabratula		M. fuliginosa subsp. glabratula isolate LIFU004-16 1 (100,99)	M. glabratula	A6	Trebouxia sp. 6 GS-2016 voucher Crespo, Rico, Ruibal 19433 (MAF) (100,99)	MN387202	MN397106
disturbed	17961	Poland	2016-08-28	Martin Kukwa & Ana Lubek	F5	M. glabratula		M. fuliginosa subsp. glabratula isolate LIFU004-16 (100, 99)	M. glabratula	A6	Trebouxia sp. TR1 LM-2014 isolate L2233p (100,100), Trebouxia sp. 6 GS-2016 voucher Divakar, Crespo, Candan, Lumbsch MAF-Lich 19467 (MAF) (100,99)	MN387203	MN397107
disturbed	17977	Poland	2016-08-28	Martin Kukwa & Ana Lubek	F5	M. glabratula		M. fuliginosa subsp. glabratula isolate LIFU004-16 (100, 99)	M. glabratula	A6	Trebouxia sp. TR1 LM-2014 isolate L2233p (100,99), Trebouxia sp. 6 GS-2016 voucher Divakar, Crespo, Candan, Lumbsch MAF-Lich 19467 (MAF) (100,99)	MN387204	MN397108
disturbed	17986	Poland	2016-08-28	Martin Kukwa & Ana Lubek	F5	M. glabratula		M. fuliginosa subsp. glabratula isolate LIFU004-16 (100, 99)	M. glabratula	A6	Trebouxia sp. TR1 LM-2014 isolate L1327 (98,99)	MN387205	MN397109
managed	17885	Poland	2016-08-28	Martin Kukwa & Ana Lubek	F6	Hypogymnia physodes	Yes	Hypogymnia physodes (100, 99)	Hypogymnia physodes	A9	Trebouxia jamesii isolate 1507_Dtl1_53 (99,99)	MN387206	MN397110
disturbed	17957	Poland	2016-08-28	Martin Kukwa & Ana Lubek	F6	H. physodes		Hypogymnia physodes voucher Hur H060125 (99, 99)	H. physodes	A9	Trebouxia suecica voucher Holien 13370 (100,100), Trebouxia simplex isolate L1750 (98,100)	MN387207	MN397111
disturbed	17959	Poland	2016-08-28	Martin Kukwa & Ana Lubek	F6	H. physodes		Hypogymnia physodes voucher Hur H060125 (100, 100)	H. physodes	A9	Uncultured Trebouxia photobiont clone S396 (100,100), Select seq gb|GQ375335.1| Trebouxia jamesii isolate 1522_Dtl1_21 (100,100)	MN387208	MN397112
disturbed	17994	Poland	2016-08-28	Martin Kukwa & Ana Lubek	F6	H. physodes		Hypogymnia physodes voucher Hur H060125 (99, 99)	H. physodes	A9	Uncultured Trebouxia photobiont clone S396 (100,100), Select seq gb|GQ375335.1| Trebouxia jamesii isolate 1522_Dtl1_21 (100,100)	MN387209	MN397113
protected	17168	Poland	2016-08-28	Martin Kukwa & Ana Lubek	F7	Pertusaria leioplaca	Yes	Pertusaria alpina clone J37 (67,95)	Pertusaria leioplaca	A6	Trebouxia sp. TR1 LM-2014 isolate L2230p (100,100)	MN387210	MN397114
protected	17175	Poland	2016-08-28	Martin Kukwa & Ana Lubek	F7	P. leioplaca		Pertusaria excludens (98, 83), P. pertusa clone J36 (67,82)	P. leioplaca	A6	Trebouxia sp. 6 GS-2016 voucher Crespo, Cubas, Santo, Divakar, MAF-Lich 19458 Specimen 2 (MAF) (100,99)	MN387211	MN397115
protected	17287	Poland	2016-08-28	Martin Kukwa & Ana Lubek	F7	P. leioplaca		Pertusaria excludens (98, 83), P. pertusa clone J36 (67,82)	P. leioplaca	A6	Trebouxia sp. 6 GS-2016 voucher Crespo, Cubas, Santo, Divakar, MAF-Lich 19458 Specimen 2 (MAF) (100,99)	MN387212	MN397116
managed	17757	Poland	2016-08-28	Martin Kukwa & Ana Lubek	F7	P. leioplaca		Pertusaria excludens (97,84), P. leioplaca clone J26 (66, 94)	P. leioplaca	A6	Trebouxia sp. TR1 LM-2014 isolate L2232p (100,100)	MN387213	MN397117
managed	17769	Poland	2016-08-28	Martin Kukwa & Ana Lubek	F7	P. leioplaca		Pertusaria subobductans voucher KoLRI No.018772 (67, 95)	P. leioplaca	A6	Trebouxia sp. TR1 LM-2014 isolate L2230p (100,99)	MN387214	MN397118
managed	17835	Poland	2016-08-28	Martin Kukwa & Ana Lubek	F7	P. leioplaca		Pertusaria alpina clone J37 (67, 95)	P. leioplaca	A6	Trebouxia sp. TR1 LM-2014 isolate L2233p (99,100)	MN387215	MN397119
managed	17839	Poland	2016-08-28	Martin Kukwa & Ana Lubek	F7	P. leioplaca		Pertusaria alpina clone J37 (66, 95)	P. leioplaca	A6	Trebouxia sp. 6 GS-2016 voucher Crespo, Cubas, Santo, Divakar, MAF-Lich 19458 Specimen 2 (MAF) (100,99)	MN387216	MN397120
managed	17858	Poland	2016-08-28	Martin Kukwa & Ana Lubek	F7	P. leioplaca		Pertusaria excludens (97,84), Pertusaria leioplaca clone J26 (66, 94)	P. leioplaca	A6	Trebouxia sp. 6 GS-2016 voucher Crespo, Rico, Ruibal 19432 (MAF) (99,99)	MN387217	MN397121
disturbed	17932	Poland	2016-08-28	Martin Kukwa & Ana Lubek	F7	P. leioplaca		Pertusaria excludens (97,84), Pertusaria leioplaca clone J26 (66, 94)	P. leioplaca	A6	Trebouxia sp. TR1 LM-2014 isolate L1378 (100,100), Trebouxia sp. 6 GS-2016 voucher Divakar, Crespo, Candan, Lumbsch MAF-Lich 19467 (MAF) (100,99)	MN387218	MN397122
managed	17819	Poland	2016-08-28	Martin Kukwa & Ana Lubek	F8	Cladonia coniocraea	Yes	Cladonia coniocraea isolate 4CONI (100,99)	Cladonia coniocraea	A0	Asterochloris phycobiontica strain SAG 26.81 (99,97)	MN387219	MN397123
managed	17870	Poland	2016-08-28	Martin Kukwa & Ana Lubek	F8	C. coniocraea		Cladonia coniocraea isolate 4CONI (100,99)	C. coniocraea	A0	Asterochloris phycobiontica strain SAG 26.81 (99,97)	MN387220	MN397124
disturbed	17973	Poland	2016-08-28	Martin Kukwa & Ana Lubek	F8	C. coniocraea		Cladonia coniocraea isolate LIFU042-16 (100, 99)	C. coniocraea	A0	Trebouxia irregularis strain SAG 33.85 (96,99), Trebouxia (Asterochloris) photobiont MACB 90622 (100,98)	MN387221	MN397125
protected	17188	Poland	2016-08-28	Martin Kukwa & Ana Lubek	F9	Lecanora thysanophora	Yes	Lecanora rupicola MB 0.010 (99, 83), L. thysanophora KTC17245 (55, 97)	Lecanora thysanophora	A6	Trebouxia sp. 6 GS-2016 voucher Crespo, Rico, Ruibal 19433 (MAF) (100,99)	MN387222	MN397126
managed	17775	Poland	2016-08-28	Martin Kukwa & Ana Lubek	F9	L. thysanophora		L. rupicola MB 0.010 (99, 83), L. thysanophora KTC17245 (55, 97)	L. thysanophora	A15	Trebouxia sp. clade II LM-2014 isolate L1178 (100,93.5), Uncultured Trebouxia photobiont clone A003316 (97,98)	MN387223	MN397127

## Sheet: Table S2- Primer table
organisms & loci	primer name	primer sequence	Reference
Fungal ITS	Forward: ITS1F	CTTGGTCATTTAGAGGAAGTAA	Gardes & Brunes, 1993 [27]
Fungal ITS	Reverse: ITS4	TCCTCCGCTTATTGATATGC	White et al. 1990 [44]
Trebouxia ITS	Forward: ITS1T	GGAAGGATCATTGAATCTATCGT	Kroken & Taylor, 2000 [30]
Trebouxia ITS	Reverse: ITS4T	GGTTCGCTCGCCGCTACTA	Kroken & Taylor, 2000 [30]
Trentepohlia ITS	Forward: ITS-5m	GGAAGGAGAAGTCGTAACAAGG	Hametner et al., 2014 [45]
Trentepohlia ITS	Forward: ITS_TRE_FOR1	ACTAGGGATCGGAGGTGG	This study
Trentepohlia ITS	Forward: ITS_TRE_FOR2	TGATGGGGCTAGAGCTTTGT	This study
Trentepohlia ITS	Reverse: ITS4	TCCTCCGCTTATTGATATGC	Hametner et al., 2014 [45]
